# Supplementary material for: State-of-the-art technologies for the digital transformation of healthcare services – a systematic scoping review
Source: BMC Health Serv Res. 2026 Jun 27;26:877. doi: 10.1186/s12913-026-14714-9 (PMC13312714; doi:10.1186/s12913-026-14714-9)
Supplement: Supplementary file 2 — Supplementary Material 2 [file 12913_2026_14714_MOESM2_ESM.xlsx]

## Sheet: Sheet1
Ref. No.	Author	Year	Main Technology Focus	Title	Include/Exclude
1	Aapro, et al.	2020	Digital Health	Digital health for optimal supportive care in oncology: benefits, limits, and future perspectives	Exclude - Technology Not specified - Digital Health
2	Abdolkhani, et al.	2022	Digital Health	The Impact of Digital Health Transformation Driven by COVID-19 on Nursing Practice: Systematic Literature Review	Exclude - Technology Not specified - Digital Health
3	Abida, et al.	2024	Telemedicine	Telemedicine: Advancing Smarter by Evolution through Decades	Exclude - Technology not of interest - Telemedicine
4	Aerts, et al.	2021	AI	Leveraging data and AI to deliver on the promise of digital health	Exclude - Wrong Study Type - Policy Paper
5	Agarwal, et al.	2021	Smartphone apps	Decision-support tools via mobile devices to improve quality of care in primary healthcare settings	Include for full-text review
6	Aguru, et al.	2022	IoT	Integrated Industrial Reference Architecture for Smart Healthcare in Internet of Things: A Systematic Investigation	Exclude - Wrong Study Type - Technological Paper
7	Akhtar, et al.	2022	Digital Technologies	Efficacy and pitfalls of digital technologies in healthcare services: A systematic review of two decades	Include for full-text review
8	Al-Shammri, et al.	2024	IoT	Developing Healthcare using Internet of Things (IoT): A Survey of Applications, Challenges and Future Directions	Include for full-text review
9	Almenara, et al.	2022	Medical Devices	Sensor Technology and Intelligent Systems in Anorexia Nervosa: Providing Smarter Healthcare Delivery Systems	Exclude - Wrong Study Focus - Individual Health Intervention
10	Alzahrani, et al.	2022	Smartphone apps	The Role of M-Government Application in the Saudi Health Sector in Light of the COVID-19 Pandemic: A Review	Exclude - Technology not of interest - Mobile Health Applications
11	Arntz, et al.	2023	Medical Devices	Technologies in Home-Based Digital Rehabilitation: Scoping Review	Include for full-text review
12	Ashfaq, et al.	2022	IoT	A review of enabling technologies for Internet of Medical Things (IoMT) Ecosystem	Exclude - Wrong Study Focus - Individual Health Intervention
13	Aski, et al.	2023	IoT	Internet of Things in healthcare: A survey on protocol standards, enabling technologies, WBAN architectures and open issues	Exclude - Wrong Study Type - Survey
14	Avramovic, et al.	2023	Digital Health	Cognitive and Behavioral Digital Health Interventions for People with Traumatic Brain Injury and Their Caregivers: A Systematic Review	Exclude - Technology not of interest - Digital Health Interventions
15	Azizi, et al.	2023	Digital Health	Leveraging Digital Health to Improve the Cardiovascular Health of Women	Exclude - Technology not of interest - Digital Health Interventions
16	Balouei Jamkhaneh, et al.	2022	4.0	A comprehensive framework for classification and selection of H4.0 digital technologies affecting healthcare processes in the grey environment	Include for full-text review
17	Barbieri, et al.	2023	Electronic health records/systems	From electronic health records to clinical management systems: how the digital transformation can support healthcare services	Exclude - Technology not of interest - Electronic Health Records
18	Barnett, et al.	2021	Telemedicine	Implementation of telemental health services before COVID-19: Rapid umbrella review of systematic reviews	Exclude - Technology not of interest - Telemedicine
19	Barone, et al.	2021	Telemedicine	COVID-19 associated with diabetes and other noncommunicable diseases led to a global health crisis	Exclude - Wrong Study Focus - Covid19
20	Bassi, et al.	2020	Smartphone apps	An overview of mobile applications (apps) to support the coronavirus disease 2019 response in India	Exclude - Technology not of interest - Mobile Health Applications
21	Bastani, et al.	2022	Digital Health	Digital Health in Children’s Oral and Dental Health: An Overview and a Bibliometric Analysis	Exclude - Technology not of interest - Digital Health Interventions
22	Batalik, et al.	2024	Telemedicine	Effect of exercise-based cancer rehabilitation via telehealth: a systematic review and meta-analysis	Exclude - Technology not of interest - Telemedicine
23	Beit Ner, et al.	2022	Electronic health records/systems	Knee registries: state of the art	Exclude - Technology not of interest - Electronic Health Records
24	Białczyk, et al.	2024	Digital Health	Exploring Digital Health Horizons: A Narrative Review of E-Health Innovations in Poland, Spain, Romania and Estonia	Include for full-text review
25	Biancuzzi, et al.	2023	Digital Health	Economic and Performance Evaluation of E-Health before and after the Pandemic Era: A Literature Review and Future Perspectives	Exclude - Technology not of interest - eHealth
26	Birati, et al.	2022	Digital Health	Cultural and Digital Health Literacy Appropriateness of App- and Web-Based Systems Designed for Pregnant Women With Gestational Diabetes Mellitus: Scoping Review	Exclude - Wrong Study Type / Wrong Study Focus - Health Literacy / Technology not of interest - Mobile Health Applications
27	Bird, et al.	2019	Digital Health	Use of synchronous digital health technologies for the care of children with special health care needs and their families: Scoping review	Exclude - Technology not of interest - Digital Health Interventions
28	Bolhasani, et al.	2021	Deep Learning	Deep learning applications for IoT in health care: A systematic review	Include for full-text review
29	Bond, et al.	2023	Digital Transformation	Digital transformation of mental health services	Include for full-text review
30	Boninsegni, et al.	2022	4.0	Opportunities of and threats to consumer well-being in the age of Fourth Industrial Revolution (IR 4.0) technologies	Exclude - Wrong Study Type - Framework
31	Bostanci, et al.	2022	Digital Health	A review on e-Government Portal’s services within Hospital Information System during Covid-19 pandemic	Exclude - Technology not of interest - Digital Health Platforms
32	Brands, et al.	2022	Electronic health records/systems	Patient-Centered Digital Health Records and Their Effects on Health Outcomes: Systematic Review	Include for full-text review
33	Breen, et al.	2019	Big Data	Translational Health Disparities Research in a Data-Rich World	Exclude - Wrong Study Type - Conceptual Study
34	Bucci, et al.	2019	Digital Technologies	The digital revolution and its impact on mental health care	Exclude - Wrong Study Focus - Digital Health
35	Busnatu, et al.	2022	Medical Devices	A Review of Digital Health and Biotelemetry: Modern Approaches towards Personalized Medicine and Remote Health Assessment	Include for full-text review
36	Buzancic, et al.	2024	Electronic health records/systems	Do clinical decision support tools improve quality of care outcomes in the primary prevention of cardiovascular disease: A systematic review and meta-analysis	Include for full-text review
37	Cassidy, et al.	2019	Mathematical Modelling	Mathematical modelling for health systems research: A systematic review of system dynamics and agent-based models	Include for full-text review
38	Cavallone, et al.	2020	4.0	Debunking the myth of industry 4.0 in health care: insights from a systematic literature review	Include for full-text review
39	Chakrabarti, et al.	2022	Medical Devices	Smart Consumer Wearables as Digital Diagnostic Tools: A Review	Exclude - Wrong Study Focus - Individual Health Intervention
40	Chakraborty, et al.	2023	Telemedicine	The role of telehealth startups in healthcare service delivery: A systematic review	Exclude - Technology not of interest - Telemedicine
41	Chambers, et al.	2019	Telemedicine	Digital and online symptom checkers and assessment services for urgent care to inform a new digital platform: a systematic review	Exclude - Technology not of interest - Digital Health Platforms
42	Chambers, et al.	2019	Telemedicine	Digital and online symptom checkers and health assessment/triage services for urgent health problems: Systematic review	Exclude - Technology not of interest - Digital Health Platforms
43	Chandra, et al.	2022	Digital Technologies	Digital technologies, healthcare and Covid-19: insights from developing and emerging nations	Include for full-text review
44	Chemini, et al.		Blockchain	Semantic Interoperability in Electronic Health Record System Based on Blockchain Technology: A Survey	Exclude - Wrong Study Focus - No System/Service Focus
45	Chrysikou, et al.	2023	Digital Technologies	Digital technologies and healthcare architects' wellbeing in the National Health Service Estate of England during the pandemic	Exclude - Wrong Study Focus - Digital Health
46	Clerici, et al.	2023	AI	First considerations on clinical applications of the artificial intelligence of ChatGPT	Exclude - Wrong Study Focus - Barriers
47	Córdova González	2022	Electronic health records/systems	Electronic health records: its effects on the doctor-patient relationship and the role of the computer in the clinical setting	Exclude - Technology not of interest - Electronic Health Records
48	Cross, et al.	2023	Digital Health	Developing a Theory of Change for a Digital Youth Mental Health Service (Moderated Online Social Therapy): Mixed Methods Knowledge Synthesis Study	Exclude - Wrong Study Type - Knowledge Synthesis Study
49	da Cunha, et al.		Digital Technologies	the Use of Digital Technologies As a Value Cocreation Factor in Health Services Design: a Systematic Literature Review	Include for full-text review
50	Daguenet, et al.	2021	Telemedicine	Use of telehealth services in the oncology setting: Daily routine and during sanitary crisis	Exclude - Technology not of interest - Telemedicine
51	Dahiya, et al.	2022	Digital Transformation	Designing Delivery of Healthcare Services with Health Management Information System, Artificial Intelligence, Big Data, and Innovative Digital Technologies	Include for full-text review
52	Damaševičius, et al.	2023	Smartphone apps	Serious Games and Gamification in Healthcare: A Meta-Review	Exclude - Wrong Study Focus - Individual Health Intervention
53	Datta, et al.	2021	Electronic health records/systems	Development of a framework of intervention strategies for point of care quality improvement at different levels of healthcare delivery system in India: Initial lessons	Exclude - Wrong Study Type - Framework - Wrong Study Focus - Care Quality
54	De, et al.	2023	Smartphone apps	Effectiveness of mobile technology and utilization of maternal and neonatal healthcare in low and middle-income countries (LMICs): a systematic review	Exclude - Technology not of interest - Mobile Health Applications
55	de Siqueira Silva, et al.	2024	Digital Health	Digital home care interventions and quality of primary care for older adults: a scoping review	Exclude - Wrong Study Focus - Individual Health Intervention
56	Deml, et al.	2022	Digital Transformation	Megatrends in Healthcare: Review for the Swiss National Science Foundation’s National Research Programme 74 (NRP74) “Smarter Health Care”	Exclude - Wrong Study Type - Policy Paper
57	Ding, et al.	2024	AI	Evaluation framework for conversational agents with artificial intelligence in health interventions: a systematic scoping review	Exclude - Wrong Study Type - Framework
58	Dinh-Le, et al.	2019	Electronic health records/systems	Wearable health technology and electronic health record integration: Scoping review and future directions	Exclude - Wrong Study Focus - Individual Health Interventions / Electronic Health Records
59	Dobson, et al.	2022	Electronic health records/systems	Digital solutions for providing patients access to hospital-held health information: what are the design issues that need to be addressed?	Exclude - Technology not of interest - Electronic Health Records
60	Dodson, et al.	2024	Digital Health	Capturing patient experiences of care with digital technology to improve service delivery and quality of care: A scoping review	Exclude - Technology Not specified - Digital Technology
61	Dumas, et al.	2023	Digital Twins	Digital twins in healthcare: State of the art and potential use cases in a hospital setting	Include for full-text review
62	Emmanuel, et al.		Smartphone apps	A mobile application system for community health workers - A review	Exclude - Technology not of interest - Mobile Health Applications
63	Erku, et al.	2023	Digital Health	Digital Health Interventions to Improve Access to and Quality of Primary Health Care Services: A Scoping Review	Exclude - Technology not of interest - Digital Health Interventions / Wrong Study Focus - Access / Quality
64	Ettaloui, et al.		Blockchain	An Overview of Blockchain-Based Electronic Health Record and Compliance with GDPR and HIPAA	Exclude - Technology not of interest - Electronic Health Records / Wrong Study Focus - Policy
65	Eze, et al.	2020	Telemedicine	Telemedicine in the OECD: An umbrella review of clinical and cost-effectiveness, patient experience and implementation	Exclude - Technology not of interest - Telemedicine
66	Fanelli, et al.	2023	Big Data	Big data analysis for decision-making processes: challenges and opportunities for the management of health-care organizations	Include for full-text review
67	Farre, et al.	2023	Digital Technologies	Exploring the use of digital technology to deliver healthcare services with explicit consideration of health inequalities in UK settings: A scoping review	Include for full-text review
68	Fatoum, et al.	2021	Blockchain	Blockchain integration with digital technology and the future of health care ecosystems: Systematic review	Include for full-text review
69	Fattirolli, et al.	2021	Telemedicine	Televisit for chronicity in cardiology: A "new normal" with many benefits and some obstacles	Exclude - Technology not of interest - Telemedicine
70	Fournier, et al.		Digital Technologies	Designing Digital Technologies and Safeguards for Improving Activities and Well-Being for Aging in Place	Exclude - Wrong Study Focus - Technology Design
71	Gackowski, et al.	2024	Digital Technologies	Digital-Based System As a Tool for Improving Healthcare Coordination - a Perspective Study	Exclude - Wrong Study Type - Technology Proposal
72	Galetsi, et al.	2019	Big Data	Values, challenges and future directions of big data analytics in healthcare: A systematic review	Exclude - Wrong Study Focus - Barriers / Technology not of interest - Big Data Analytics
73	Ganapathy	2020	Telemedicine	Telemedicine and Neurological Practice in the COVID-19 Era	Exclude - Technology not of interest - Telemedicine
74	Garai, et al.	2019	IoT	Revolutionizing healthcare with IoT and cognitive, cloud-based telemedicine	Include for full-text review
75	Ge, et al.	2023	IoT	A systematic and comprehensive review and investigation of intelligent IoT-based healthcare systems in rural societies and governments	Include for full-text review
76	Gerke, et al.	2020	Digital Health	Germany’s digital health reforms in the COVID-19 era: lessons and opportunities for other countries	Exclude - Wrong Study Type - Policy Paper
77	Gershkowitz, et al.	2021	Smartphone apps	Digital Coaching Strategies to Facilitate Behavioral Change in Type 2 Diabetes: A Systematic Review	Exclude - Technology not of interest - Digital Health Interventions
78	Gleiss		Digital Health	The patient will see you now-Towards an understanding of on-demand healthcare	Exclude - Wrong Study Type - Conceptual Framework / Proposal
79	Hackett, et al.	2019	Digital Health	Valuing citizen access to digital health services: Applied value-based outcomes in the Canadian context and tools for modernizing health systems	Exclude - Technology not of interest - Digital Health Platforms
80	Hameed, et al.	2024	Digital Transformation	Digital transformation for sustainable health and well-being: a review and future research directions	Include for full-text review
81	Haque, et al.	2022	Digital Technologies	Semantic Web in Healthcare: A Systematic Literature Review of Application, Research Gap, and Future Research Avenues	Include for full-text review
82	Hoppe, et al.	2023	AI	Potential Benefits of Artificial Intelligence in Healthcare	Exclude - Wrong Study Focus - No System/Service Focus
83	Huang, et al.	2022	Digital Twins	Ethical Issues of Digital Twins for Personalized Health Care Service: Preliminary Mapping Study	Exclude - Wrong Study Focus - Ethics / Wrong Study Type - Mapping Study
84	Ibeneme, et al.	2022	Digital Technologies	Strengthening Health Systems Using Innovative Digital Health Technologies in Africa	Exclude - Technology not of interest - Digital Health Platforms
85	Ilangakoon, et al.	2022	4.0	Adoption of Industry 4.0 and lean concepts in hospitals for healthcare operational performance improvement	Exclude - Wrong Study Type - Questionnaire / Limited Study Scope - Sri Lanka
86	Jain, et al.		IoT	A Novel Smart Healthcare System Design for Internet of Health Things	Include for full-text review
87	Karatas, et al.	2022	4.0	Big Data for Healthcare Industry 4.0: Applications, challenges and future perspectives	Include for full-text review
88	Kaushik, et al.	2020	Digital Health	Digital cardiovascular care in COVID-19 pandemic: A potential alternative?	Exclude - Technology not of interest - Digital Health Interventions
89	Khosravi, et al.	2024	Big Data	Factors influencing the use of big data within healthcare services: a systematic review	Exclude - Wrong Study Focus - Barriers
90	Kibuuka, et al.	2023	Telemedicine	Application and implementation of mobile health services designed for older persons during COVID-19 outbreak in Sub-Saharan	Exclude - Technology not of interest - Mobile Health Applications
91	Kruszyńska-Fischbach, et al.	2022	Digital Transformation	Organizational e-Health Readiness: How to Prepare the Primary Healthcare Providers’ Services for Digital Transformation	Exclude - Wrong Study Type - Policy Paper
92	Kuziemsky	2023	Digital Health	The Role of Human and Organizational Factors in the Pursuit of One Digital Health	Exclude - Wrong Study Focus - Digital Health
93	Lange	2023	Smartphone apps	Health economic evaluation of preventive digital public health interventions using decision-analytic modelling: a systematized review	Exclude - Technology not of interest - Digital Health Interventions
94	Leonardsen, et al.	2023	Telemedicine	Person-Centeredness in Digital Primary Healthcare Services—A Scoping Review	Exclude - Technology not of interest - Digital Health Platforms
95	Maher, et al.	2022	Blockchain	From Sharing To Selling: Challenges and Opportunities of Establishing a Digital Health Data Marketplace Using Blockchain Technologies	Exclude - Wrong Study Focus - No System/Service Focus
96	Mastronardo, et al.	2021	Digital Technologies	Digital health technologies for osteopaths and allied healthcare service providers: A scoping review	Exclude - Technology not of interest - Digital Health Interventions
97	Morrow, et al.	2023	AI	Artificial intelligence technologies and compassion in healthcare: A systematic scoping review	Exclude - Wrong Study Focus - No System/Service Focus
98	Nasarian, et al.	2024	Machine Learning	Designing interpretable ML system to enhance trust in healthcare: A systematic review to proposed responsible clinician-AI-collaboration framework	Include for full-text review
99	Navaz, et al.	2021	IoT	Trends, Technologies, and Key Challenges in Smart and Connected Healthcare	Exclude - Wrong Study Focus - Barriers
100	Ndejjo, et al.	2023	Digital Technologies	Harnessing digital technology for COVID-19 response in Uganda: Lessons and implications for future public health emergencies	Exclude - Technology not of interest - Digital Health Interventions
101	Oniani, et al.	2021	AI	Artificial intelligence for internet of things and enhanced medical systems	Include for full-text review
102	Otokiti	2019	Informatics	Using informatics to improve healthcare quality	Include for full-text review
103	Peek, et al.	2023	Digital Health	Digital health and care: Emerging from pandemic times	Include for full-text review
104	Portela, et al.	2021	Digital Technologies	Using Digital Technologies in Response to the COVID-19 Pandemic in Portugal	Exclude - Technology not of interest - Digital Health Interventions
105	Rahman, et al.	2019	Big Data	Healthcare using social media: Big data analytics perspective	Include for full-text review
106	Robu, et al.		Digital Transformation	Shaping successful stakeholder engagement by design: Digital transformation in healthcare	Exclude - Wrong Study Focus - Stakeholder Engagement
107	Saheb, et al.	2019	Big Data	Paradigm of IoT big data analytics in the healthcare industry: A review of scientific literature and mapping of research trends	Include for full-text review
108	Saheb, et al.	2024	Digital Health	Digital health policy decoded: Mapping national strategies using Donabedian's model	Exclude - Wrong Study Type - Policy Paper
109	Saif-Ur-Rahman, et al.	2023	AI	Artificial intelligence and digital health in improving primary health care service delivery in LMICs: A systematic review	Include for full-text review
110	Salazar-Reyna, et al.	2022	Machine Learning	A systematic literature review of data science, data analytics and machine learning applied to healthcare engineering systems	Exclude - Wrong Study Focus - No System/Service Focus
111	Senbekov, et al.	2020	Digital Technologies	The recent progress and applications of digital technologies in healthcare: A review	Include for full-text review
112	Shwetha, et al.		Medical Devices	IoT's Impact on Personal Devices and Health: Wearable Technology	Exclude - Wrong Study Focus - Individual Health Intervention
113	Sisodia, et al.	2021	4.0	A meta-analysis of industry 4.0 design principles applied in the health sector	Include for full-text review
114	Somerville, et al.	2023	Digital Transformation	Implementation strategies and outcome measures for advancing learning health systems: a mixed methods systematic review	Exclude - Wrong Study Focus - No Technology Focus
115	Stanic, et al.	2023	Digital Health	Economic Evaluations of Digital Health Interventions for Children and Adolescents: Systematic Review	Exclude - Technology not of interest - Digital Health Interventions
116	Talpur, et al.	2024	IoT	Illuminating Healthcare Management: A Comprehensive Review of IoT-Enabled Chronic Disease Monitoring	Exclude - Wrong Study Focus - Individual Health Intervention
117	Tchapmi, et al.	2023	Digital Health	The use of digital health in heart rhythm care	Exclude - Technology not of interest - Digital Health Interventions
118	Topp, et al.	2023	Smartphone apps	The Effect of a Mobile Health App on Treatment Adherence and Revenue at Physical Health Clinics: Retrospective Record Review	Exclude - Technology not of interest - Mobile Health Applications
119	Vasselli, et al.	2022	Telemedicine	Success and failures of telehealth during COVID-19 should inform digital applications to combat obesity	Exclude - Technology not of interest - Telemedicine
120	Villani, et al.	2019	Digital Technologies	Digital patient portals and health outcomes, system efficiency and patient attitudes: A systematic review	Exclude - Technology not of interest - Digital Health Platforms
121	Wang, et al.	2021	Digital Technologies	Integrating digital technologies and public health to fight covid-19 pandemic: Key technologies, applications, challenges and outlook of digital healthcare	Exclude - Wrong Study Focus - Digital Health
122	Wazid, et al.	2022	4.0	Healthcare 5.0 Security Framework: Applications, Issues and Future Research Directions	Exclude - Wrong Study Focus - No System/Service Focus
123	Wienert, et al.	2022	Digital Technologies	What are Digital Public Health Interventions? First Steps Toward a Definition and an Intervention Classification Framework	Include for full-text review
124	Wu, et al.	2022	Digital Transformation	The digital transformation of hepatology: The patient is logged in	Exclude - Technology not of interest - Digital Health Platforms
125	Xiong, et al.	2023	Digital Health	Digital health interventions for non-communicable disease management in primary health care in low-and middle-income countries	Exclude - Technology not of interest - Digital Health Interventions
126	Yadav	2022	Digital Technologies	Role of Technology in Attaining Healthcare: a Critique	Exclude - Wrong Study Focus - No Technology Focus
127	Yao, et al.	2022	Digital Health	Inequities in Health Care Services Caused by the Adoption of Digital Health Technologies: Scoping Review	Exclude - Wrong Study Focus - Inequalities
128	Zahid, et al.	2021	Informatics	A systematic review of emerging information technologies for sustainable data-centric health-care	Include for full-text review
129	Zeadally, et al.	2020	IoT	Smart healthcare: Challenges and potential solutions using internet of things (IoT) and big data analytics	Include for full-text review
130	Zhan	2021	Big Data	Sports and health big data system based on 5G network and Internet of Things system	Exclude - Wrong Study Focus - Individual Health Intervention
131	Zhu, et al.	2023	Big Data	Design of AI in the Health and Elderly Care Service Platform in the Big Data Environment	Include for full-text review

## Sheet: Counts
Main Technology Focus		Unique	Count
Digital Health		Digital Health	25
Digital Health		Telemedicine	14
Telemedicine		AI	7
AI		Smartphone apps	9
Smartphone apps		IoT	10
IoT		Digital Technologies	18
Digital Technologies		Medical Devices	5
IoT		4.0	7
Medical Devices		Electronic health records/systems	8
Smartphone apps		Deep Learning	1
Medical Devices		Digital Transformation	8
IoT		Big Data	8
IoT		Mathematical Modelling	1
Digital Health		Blockchain	4
Digital Health		Digital Twins	2
4.0		Machine Learning	2
Electronic health records/systems		Informatics	2
Telemedicine
Telemedicine
Smartphone apps
Digital Health
Telemedicine
Electronic health records/systems
Digital Health
Digital Health
Digital Health
Digital Health
Deep Learning
Digital Transformation
4.0
Digital Health
Electronic health records/systems
Big Data
Digital Technologies
Medical Devices
Electronic health records/systems
Mathematical Modelling
4.0
Medical Devices
Telemedicine
Telemedicine
Telemedicine
Digital Technologies
Blockchain
Digital Technologies
AI
Electronic health records/systems
Digital Health
Digital Technologies
Telemedicine
Digital Transformation
Smartphone apps
Electronic health records/systems
Smartphone apps
Digital Health
Digital Transformation
AI
Electronic health records/systems
Electronic health records/systems
Digital Health
Digital Twins
Smartphone apps
Digital Health
Blockchain
Telemedicine
Big Data
Digital Technologies
Blockchain
Telemedicine
Digital Technologies
Digital Technologies
Big Data
Telemedicine
IoT
IoT
Digital Health
Smartphone apps
Digital Health
Digital Health
Digital Transformation
Digital Technologies
AI
Digital Twins
Digital Technologies
4.0
IoT
4.0
Digital Health
Big Data
Telemedicine
Digital Transformation
Digital Health
Smartphone apps
Telemedicine
Blockchain
Digital Technologies
AI
Machine Learning
IoT
Digital Technologies
AI
Informatics
Digital Health
Digital Technologies
Big Data
Digital Transformation
Big Data
Digital Health
AI
Machine Learning
Digital Technologies
Medical Devices
4.0
Digital Transformation
Digital Health
IoT
Digital Health
Smartphone apps
Telemedicine
Digital Technologies
Digital Technologies
4.0
Digital Technologies
Digital Transformation
Digital Health
Digital Technologies
Digital Health
Informatics
IoT
Big Data
Big Data
